# Supplementary material for: Risk prediction models for cardiac rupture after acute myocardial infarction: a systematic review and meta-analysis
Source: Front Cardiovasc Med. 2026 Feb 11;13:1721103. doi: 10.3389/fcvm.2026.1721103 (PMC12933645; doi:10.3389/fcvm.2026.1721103)
Supplement: Supplementary file 2 [file Table2.xlsx]

## Sheet: Sheet1
Supplementary Table S2. CHARMS Checklist
Domain	Item	Extracted Information	Notes / Comments
Source of data	Study design	All studies were retrospective; some included prospective validation cohorts
Source of data	Setting	Clinical settings included ED, cardiology wards, ICUs; most from China (single-center/multicenter)
Source of data	Number of centers / country	All studies from China; majority single-center, few multicenter
Participants	Eligibility criteria	Patients with AMI/STEMI; excluded non-AMI-related CR (traumatic/iatrogenic)
Participants	Recruitment method	Hospital-based registries or retrospective chart reviews
Participants	Sample size	74 to 11,603; CR incidence 0.47–2.3%	Considerable variation in study size
Participants	Number of events	37–238 CR cases	EPV mostly 1–9, potential overfitting
Outcome to be predicted	Definition	CR or FWR, some defined per ESC/ACC criteria
Outcome to be predicted	Measurement method	Clinical diagnosis and imaging confirmation
Outcome to be predicted	Timing	During hospitalization
Candidate predictors	List of predictors	Age, sex, Killip class, LVEF, HR, BP, CRP, WBC, NPAR, CK-MB, PCI variables
Candidate predictors	Definition/measurement	Most dichotomized by cut-offs; some continuous predictors retained
Candidate predictors	Handling	Missing data mostly by case deletion; some not reported
Sample size & missing data	Events per variable	Mostly <10	Indicating risk of overfitting
Sample size & missing data	Missing data	Not reported or case deletion	Limited information
Model development	Type of model	Logistic regression primarily used
Model development	Predictor selection	Univariable screening, stepwise regression; some LASSO
Model development	Model building	Models presented as risk scores or nomograms
Model performance	Discrimination	AUC 0.77–0.97; several >0.9	Good to excellent
Model performance	Calibration	Hosmer–Lemeshow test commonly used; some not reported
Model performance	Reclassification	Few studies reported NRI/IDI	Limited reporting
Model evaluation/validation	Internal validation	Bootstrap, split-sample; some none
Model evaluation/validation	External validation	Few temporal or geographical validations
Results	Final model specification	Explicit predictors; presented as scoring systems or nomograms
Results	Reported performance	Sensitivity 74–95%, specificity 74–90%
Results	Clinical usefulness	DCA performed in a minority of studies	Not widely adopted
Interpretation	Limitations	Small sample sizes, low event rates, insufficient external validation
Interpretation	Applicability	All studies in Chinese populations; limited generalizability
Interpretation	Relevance	Useful for early risk stratification of AMI patients
Funding / conflicts of interest	Funding	Most studies did not report funding
Funding / conflicts of interest	Role of funders	Not specified
Funding / conflicts of interest	Disclosures	Conflicts not systematically reported
