# Supplementary material for: Risk prediction models for cardiac rupture after acute myocardial infarction: a systematic review and meta-analysis
Source: Front Cardiovasc Med. 2026 Feb 11;13:1721103. doi: 10.3389/fcvm.2026.1721103 (PMC12933645; doi:10.3389/fcvm.2026.1721103)
Supplement: Supplementary file 6 [file Table6.xlsx]

## Sheet: Sheet1
Supplementary Table S6. Detailed characteristics of the included studies
GENERAL INFORMATION				DATA SOURCE			PATIENT CHARACTERISTICS DEVELOPMENT COHORT					PATIENT CHARACTERISTICS INTERNAL VALIDATION SPLIT/ 2nd COHORT or EXTERNAL VALIDATION
Paper Nr.	First author	Year	Type (D = Development, V = Validation paper)	Source data (RC = Retrospective Cohort, PC = Prospect Cohort, MC = Multicenter Dataset, NR = National Registry)	Region	Patient recruitment years	Patients (n)	New-onset cardiac rupture(n)	Age M (median) m (mean)		Male / Female %	Patients (n)	New-onset cardiac rupture(n)	Age M (median) m (mean)	Male / Female %
									CR/FWR patients	Non-CR/FWR patients
1	Abulimiti A	2022	D	RC	China	2013-2019	74	37	M 76	M 70	58/42	NI	NI	NI	NI
2	Bai Y	2024	D / V	RC	China	2015-2023	246	44	m 70 (±12.9)		47.3/52.7	61	11	NI	NI
3	Fu Y	2019	D / V	RC	China	2010-2017	7985	53	m 75.3 (±5.2)	m 66.2 (±9.8)	70.2/29.8	NI	NI	NI	NI
4	Luo Y	2022	D / V	RC	China	2013-2020	314	86	m 70.8 (±9.6)	m 61.7 (±12.6)	66.9/33.1	151	40	NI	NI
5	Qian G	2017	D / V	RC / PC	China	2012-2013	7455	158	M 62		79/21	3779	80	NI	NI
6	Wu P	2024	D / V	RC	China	2015-2019	5412	91	m 68.67 (±9.32)	m 60.44 (±11.99)	78.9/21.1	NI	NI	NI	NI
7	Wubuli D	2020	D / V	RC	China	2013-2018	432	117	m 69.59 (±10)	m 61.28 (±12.41)	66/34	185	50	NI	NI
8	Yan L	2021	D / V	RC	China	2012-2019	264	38	M 64		78.8/21.2	108	18	M 66.5	68.5/31.5
9	Yisimitila T	2023	D	RC	China	2013-2019	189	38	m 75.47 (±7.08)	m 57.35 (±10.48)	78.8/21.2	NI	NI	NI	NI
10	Zhang C	2024	D / V	RC	China	2010-2023	139	43	m 73.14 (±9.91)	m 66.04 (±13.72)	67/33	94	30	NI	NI
