# Supplementary material for: Risk prediction models for cardiac rupture after acute myocardial infarction: a systematic review and meta-analysis
Source: Front Cardiovasc Med. 2026 Feb 11;13:1721103. doi: 10.3389/fcvm.2026.1721103 (PMC12933645; doi:10.3389/fcvm.2026.1721103)
Supplement: Supplementary file 7 [file Table7.xlsx]

## Sheet: Sheet1
Supplementary Table S7. Overview of predictors in models of cardiac rupture after AMI
INFORMATION	Paper Nr.	1	2	3	4	5	6	7	8	9	10
	First author	Abulimiti A	Bai Y	Fu Y	Luo Y	Qian G	Wu P	Wubuli D	Yan L	Yisimitila T	Zhang C
	Journal	Journal of Cardiovascular & Pulmonary Diseases	Kunming Medical University	Chinese Medical Journal	Journal of Clinical Cardiology	American Journal of Emergency Medicine	Chinese Journal of Arteriosclerosis	Chinese Journal of Gerontology	Soochow University	International Journal of Cardiovascular Disease	Journal of Clinical Cardiology
	Year	2022	2024	2019	2022	2017	2024	2020	2021	2023	2024
	candidate	37	20	41	30	26	48	36	21	22	25
PREDICTORS	(n)	5	5	6	9	7	6	5	4	4	4
	Demographics	age (≥72 years)		age (≥68 years)	age (≥63 years)	age (≥65 years)	age	age	age	age	age (≥62 years)
		female		female	female	female		female
				BMI (＜25 kg/m2)
	Comorbidities and past medical history		comorbid pericardial effusion								pericardial effusion
						anterior myocardial infarction
								history of stroke
	Clinical indicators and vital signs			heart rate (≥94 beats/min)	heart rate (≥100 beats/min)	heart rate (≥80 bpm)
					systolic blood pressure (≤120 mmHg)
							Killip grade	Killip grade	Killip grade
	Biomarkers and laboratory values		CRP (＞62.9 mg/L)								CRP (≥23 mg/L)
					NPAR (≥2.2)						neutrophil percentage (≥82 %)
					creatinine (≥106 μmol/L)
					calcium concentration (≤2.2 mmol/L)
						hemoglobin (≤120 g/l)
						white blood cell count (≥10×109/l)	white blood cell count		white blood cell count
										CK-MB
	Radiological and interventional therapeutic parameters	LVEF (＜45%)	LVEF (＜48%)	LVEF (＜40%)						LVEF
		LVESD (＜50mm)
			Gensini score (＞46.5)
			post-procedural TIMI flow (< grade 3)
	Treatment-related factors	emergency PCI			emergency PCI		emergency PCI
				no pPCI treatment				no pPCI treatment		no pPCI treatment
					oral β-blockers
						time-to-hospital admission (≥12 h)	first medical contact time		time-to-hospital admission (≥12 h)
							ACEI/ARB within 24 hours
